# Supplementary material for: Retigabine, a Kv7.2/Kv7.3-Channel Opener, Attenuates Drug-Induced Seizures in Knock-In Mice Harboring Kcnq2 Mutations
Source: PLoS One. 2016 Feb 24;11(2):e0150095. doi: 10.1371/journal.pone.0150095 (PMC4766199; doi:10.1371/journal.pone.0150095)
Supplement: S1 File — (XLSX) [file pone.0150095.s001.xlsx]

## Sheet: Ihara et al_RawData
OBS	Experiment	Type of mice	Mice code	Type of treatment	Drug name	Drug code	Dose of drug	Mice No.	Seizure score	Number of spike busrt	Duration of spike burst
1	1	WT	1	vehicle	_1_NoDrug	0	0	1	2	4	177	Fig.3
2	1	WT	1	vehicle	_1_NoDrug	0	0	2	2	3	49	Fig.3
3	1	WT	1	vehicle	_1_NoDrug	0	0	3	1	0	0	Fig.3
4	1	WT	1	vehicle	_1_NoDrug	0	0	4	2	0	0	Fig.3
5	1	WT	1	vehicle	_1_NoDrug	0	0	5	2	2	26	Fig.3
6	1	WT	1	vehicle	_1_NoDrug	0	0	6	2	10	388	Fig.3
7	2	WT	1	vehicle	_1_NoDrug	0	0	1	1	0	0	Fig.3
8	2	WT	1	vehicle	_1_NoDrug	0	0	2	1	0	0	Fig.3
9	2	WT	1	vehicle	_1_NoDrug	0	0	3	2	0	0	Fig.3
10	2	WT	1	vehicle	_1_NoDrug	0	0	4	2	2	14	Fig.3
11	2	WT	1	vehicle	_1_NoDrug	0	0	5	3	5	100	Fig.3
12	2	WT	1	vehicle	_1_NoDrug	0	0	6	2	2	26	Fig.3
13	2	WT	1	vehicle	_1_NoDrug	0	0	7	2	2	31	Fig.3
14	1	Y284C	2	vehicle	_2_Con	0	0	1	5	7	193	Fig.3	Fig.4
15	1	Y284C	2	vehicle	_2_Con	0	0	2	4	3	37	Fig.3	Fig.4
16	1	Y284C	2	vehicle	_2_Con	0	0	3	4	11	257	Fig.3	Fig.4
17	1	Y284C	2	vehicle	_2_Con	0	0	4	4	11	377	Fig.3	Fig.4
18	1	Y284C	2	vehicle	_2_Con	0	0	5	4	18	492	Fig.3	Fig.4
19	1	Y284C	2	vehicle	_2_Con	0	0	6	4	5	76	Fig.3	Fig.4
20	1	Y284C	2	PB5mg/kg	_3_PB	1	5	1	2	1	41		Fig.4
21	1	Y284C	2	PB5mg/kg	_3_PB	1	5	2	3	2	23		Fig.4
22	1	Y284C	2	PB5mg/kg	_3_PB	1	5	3	2	1	17		Fig.4
23	1	Y284C	2	PB5mg/kg	_3_PB	1	5	4	2	5	71		Fig.4
24	1	Y284C	2	PB5mg/kg	_3_PB	1	5	5	5	8	281		Fig.4
25	1	Y284C	2	PB5mg/kg	_3_PB	1	5	6	5	9	200		Fig.4
26	1	Y284C	2	PB5mg/kg	_3_PB	1	5	7	3	1	19		Fig.4
27	1	Y284C	2	PB15mg/kg	_3_PB	1	15	1	2	6	139		Fig.4
28	1	Y284C	2	PB15mg/kg	_3_PB	1	15	2	2	2	37		Fig.4
29	1	Y284C	2	PB15mg/kg	_3_PB	1	15	3	3	13	263		Fig.4
30	1	Y284C	2	PB15mg/kg	_3_PB	1	15	4	2	4	81		Fig.4
31	1	Y284C	2	PB15mg/kg	_3_PB	1	15	5	4	14	705		Fig.4
32	1	Y284C	2	PB15mg/kg	_3_PB	1	15	6	2	1	9		Fig.4
33	1	Y284C	2	PB15mg/kg	_3_PB	1	15	7	2	4	167		Fig.4
34	1	Y284C	2	RTG5mg/kg	_4_RTG	2	5	1	2	33	866		Fig.4
35	1	Y284C	2	RTG5mg/kg	_4_RTG	2	5	2	2	4	31		Fig.4
36	1	Y284C	2	RTG5mg/kg	_4_RTG	2	5	3	1	1	16		Fig.4
37	1	Y284C	2	RTG5mg/kg	_4_RTG	2	5	4	3	0	0		Fig.4
38	1	Y284C	2	RTG5mg/kg	_4_RTG	2	5	5	3	2	38		Fig.4
39	1	Y284C	2	RTG5mg/kg	_4_RTG	2	5	6	1	0	0		Fig.4
40	1	Y284C	2	RTG5mg/kg	_4_RTG	2	5	7	4	3	62		Fig.4
41	1	Y284C	2	RTG5mg/kg	_4_RTG	2	5	8	2	0	0		Fig.4
42	1	Y284C	2	RTG5mg/kg	_4_RTG	2	5	9	2	0	0		Fig.4
43	1	Y284C	2	RTG5mg/kg	_4_RTG	2	5	10	1	0	0		Fig.4
44	1	Y284C	2	RTG15mg/kg	_4_RTG	2	15	1	2	2	16		Fig.4
45	1	Y284C	2	RTG15mg/kg	_4_RTG	2	15	2	2	0	0		Fig.4
46	1	Y284C	2	RTG15mg/kg	_4_RTG	2	15	3	1	1	8		Fig.4
47	1	Y284C	2	RTG15mg/kg	_4_RTG	2	15	4	1	0	0		Fig.4
48	1	Y284C	2	RTG15mg/kg	_4_RTG	2	15	5	1	0	0		Fig.4
49	1	Y284C	2	RTG15mg/kg	_4_RTG	2	15	6	1	5	104		Fig.4
50	1	Y284C	2	RTG15mg/kg	_4_RTG	2	15	7	3	4	306		Fig.4
51	1	Y284C	2	RTG15mg/kg	_4_RTG	2	15	8	3	0	0		Fig.4
52	1	Y284C	2	RTG15mg/kg	_4_RTG	2	15	9	3	0	0		Fig.4
53	1	Y284C	2	RTG15mg/kg	_4_RTG	2	15	10	3	0	0		Fig.4
54	2	A306T	3	vehicle	_2_Con	0	0	1	4	9	138	Fig.3		Fig.5
55	2	A306T	3	vehicle	_2_Con	0	0	2	2	2	26	Fig.3		Fig.5
56	2	A306T	3	vehicle	_2_Con	0	0	3	5	2	31	Fig.3		Fig.5
57	2	A306T	3	vehicle	_2_Con	0	0	4	3	2	15	Fig.3		Fig.5
58	2	A306T	3	vehicle	_2_Con	0	0	5	4	5	100	Fig.3		Fig.5
59	2	A306T	3	vehicle	_2_Con	0	0	6	3	0	0	Fig.3		Fig.5
60	2	A306T	3	vehicle	_2_Con	0	0	7	3	2	31	Fig.3		Fig.5
61	2	A306T	2	PB5mg/kg	_3_PB	1	5	1	3	5	122			Fig.5
62	2	A306T	2	PB5mg/kg	_3_PB	1	5	2	2	0	0			Fig.5
63	2	A306T	2	PB5mg/kg	_3_PB	1	5	3	2	0	0			Fig.5
64	2	A306T	2	PB5mg/kg	_3_PB	1	5	5	2	3	143			Fig.5
65	2	A306T	2	PB5mg/kg	_3_PB	1	5	6	5	10	304			Fig.5
66	2	A306T	3	PB15mg/kg	_3_PB	1	15	1	4	6	97			Fig.5
67	2	A306T	3	PB15mg/kg	_3_PB	1	15	2	4	11	211			Fig.5
68	2	A306T	3	PB15mg/kg	_3_PB	1	15	3	1	0	0			Fig.5
69	2	A306T	3	PB15mg/kg	_3_PB	1	15	4	1	0	0			Fig.5
70	2	A306T	3	PB15mg/kg	_3_PB	1	15	5	1	0	0			Fig.5
71	2	A306T	3	PB15mg/kg	_3_PB	1	15	6	3	0	0			Fig.5
72	2	A306T	3	PB15mg/kg	_3_PB	1	15	7	1	0	0			Fig.5
73	2	A306T	2	RTG5mg/kg	_4_RTG	2	5	1	1	0	0			Fig.5
74	2	A306T	2	RTG5mg/kg	_4_RTG	2	5	2	1	0	0			Fig.5
75	2	A306T	2	RTG5mg/kg	_4_RTG	2	5	3	2	0	0			Fig.5
76	2	A306T	2	RTG5mg/kg	_4_RTG	2	5	4	1	0	0			Fig.5
77	2	A306T	2	RTG5mg/kg	_4_RTG	2	5	5	2	0	0			Fig.5
78	2	A306T	2	RTG5mg/kg	_4_RTG	2	5	6	2	0	0			Fig.5
79	2	A306T	3	RTG15mg/kg	_4_RTG	2	15	1	1	0	0			Fig.5
80	2	A306T	3	RTG15mg/kg	_4_RTG	2	15	2	1	0	0			Fig.5
81	2	A306T	3	RTG15mg/kg	_4_RTG	2	15	3	3	0	0			Fig.5
82	2	A306T	3	RTG15mg/kg	_4_RTG	2	15	4	3	0	0			Fig.5
83	2	A306T	3	RTG15mg/kg	_4_RTG	2	15	5	1	0	0			Fig.5
84	2	A306T	3	RTG15mg/kg	_4_RTG	2	15	6	3	1	39			Fig.5
85	2	A306T	3	RTG15mg/kg	_4_RTG	2	15	7	1	0	0			Fig.5
86	2	A306T	3	RTG15mg/kg	_4_RTG	2	15	8	2	5	111			Fig.5
